# Supplementary material for: Development of a Lipid-encapsulated TGFβRI-siRNA Drug for Liver Fibrosis Induced by Schistosoma mansoni
Source: PLoS Negl Trop Dis. 2024 Sep 12;18(9):e0012502. doi: 10.1371/journal.pntd.0012502 (PMC11421824; doi:10.1371/journal.pntd.0012502)
Supplement: S1 Data — (ZIP) [file pntd.0012502.s004.zip]

Archive with 19 entries (15 files):
- Raw data/
- Raw data/all Raw data set.xlsx
- Raw data/fig.2 WB raw data/
- Raw data/fig.2 WB raw data/20230329 WB Col(up-left)_TGFbRI(down-left)_aSMA(down-right).jpg
- Raw data/fig.2 WB raw data/20230329 WB GAPDH.jpg
- Raw data/fig.2 WB raw data/Fig. 2D collagen rev_0828.pptx
- Raw data/fig.2 WB raw data/Fig2 WB aSMA.jpg
- Raw data/fig.2 WB raw data/Fig2 WB Collagen.jpg
- Raw data/fig.2 WB raw data/Fig2 WB GAPDH.jpg
- Raw data/fig.2 WB raw data/Fig2 WB TGFbRI.jpg
- Raw data/fig.4 raw images/
- Raw data/fig.4 raw images/Fig 4A-BioD.png
- Raw data/fig.4 raw images/Fig 4B-ex vivo.png
- Raw data/fig.5 WB raw data/
- Raw data/fig.5 WB raw data/a-SMA.tif
- Raw data/fig.5 WB raw data/Collagen.tif
- Raw data/fig.5 WB raw data/GADPH.tif
- Raw data/fig.5 WB raw data/TGFBR1.tif
- Raw data/Raw data set rev_0828.xlsx
