# Supplementary material for: Development of a Lipid-encapsulated TGFβRI-siRNA Drug for Liver Fibrosis Induced by Schistosoma mansoni
Source: PLoS Negl Trop Dis. 2024 Sep 12;18(9):e0012502. doi: 10.1371/journal.pntd.0012502 (PMC11421824; doi:10.1371/journal.pntd.0012502)
Supplement: S1 Data — (ZIP) [file pntd.0012502.s004.zip › Raw data/all Raw data set.xlsx]

## Sheet: Fig 2
Fig 2A	Relative gene expression of TgfbrI
Replicate	Control	PBS	LNP-Scr (100 ng/mL)	LNP-siTGFβRI
				1 ng/mL	10 ng/mL	100 ng/mL
1	1	1.01	0.99	0.87	0.68	0.18
2	1.02	0.88	1.05	0.92	0.68	0.18
3	0.98	0.97	0.99	0.96	0.58	0.17
Fig 2B	Relative gene expression of αSMA
Replicate	Control	PBS	LNP-Scr (100 ng/mL)	LNP-siTGFβRI
				1 ng/mL	10 ng/mL	100 ng/mL
1	1	3.8	3.79	3.39	3.14	2.32
2	1.05	3.32	3.2	2.38	2.76	2.06
3	0.95	3.51	3.62	3.55	2.2	2.59
Fig 2B	Relative gene expression of Col1a1
Replicate	Control	PBS	LNP-Scr (100 ng/mL)	LNP-siTGFβRI
				1 ng/mL	10 ng/mL	100 ng/mL
1	1	2.14	2.84	3.04	2.78	1.43
2	0.94	3	2.72	3.15	2.93	1.61
3	1.06	2.86	3.02	3.44	2.22	1.77
Fig 2D	Relative protein expression of TgfbrI
Replicate	Control	PBS	LNP-Scr (100 ng/mL)	LNP-siTGFβRI
				(100 ng/mL)
1	0.76	1.17	0.95	0.59
2	1.05	1.38	0.91	0.59
3	1.19	1.91	1.67	0.81
Fig 2D	Relative protein expression of αSMA
Replicate	Control	PBS	LNP-Scr (100 ng/mL)	LNP-siTGFβRI
				(100 ng/mL)
1	1.02789	1.58964	1.15936	1.01594
2	0.956175	1.60159	1.15936	0.752988
3	1.01594	1.25498	1.72112	0.848606
Fig 2D	Relative protein expression of Collagen 1
Replicate	Control	PBS	LNP-Scr (100 ng/mL)	LNP-siTGFβRI
				(100 ng/mL)
1	0.875068	1.33262	1.2882	0.429154
2	1.09328	1.52597	1.58486	0.734245
3	0.859198	1.28658	1.29038	0.507982
4	1.17246	1.57755	1.70656	0.643829

## Sheet: Fig 3
Fig 3B	Relative cellular uptake level
Replicate	No Inhibitor	CPZ	Dynasore	EIPA	MbCD
		(5 μM)	(50 μM)	(25 μM)	(1 mM)
1	0.96	0.84	0.11	1.06	1.07
2	0.96	0.66	0.11	1.11	1.17
3	1	0.57	0.12	1.15	1.07
4	1.03	0.7	0.16	1.05	1.07
5	0.93	0.92	0.12	0.98	1.06
6	1.06	0.91	0.1	1	1.11
7	1.14	0.61	0.15	1.08	0.99
8	0.88	0.63	0.14	0.89	1
9	1.13	0.68	0.27	1.06	1.14
10	0.91	0.81	0.3	1.04	1.35

## Sheet: Fig 5
Fig 5E	Total collagen area (mm2)
Replicate	Naïve	PBS	LNP-Scr (0.1 mg/kg)	LNP-siTGFβRI
				0.1 mg/kg	1 mg/kg
1	32193	153472	305082	160325	39734
2	29778	178139	225929	90950	28727
3	28128	215974	179658	109585	41143
4	13649		283506	118545	34071
5			273563	145661	54885
6			222201		33384
7					42718
Fig 5F	Serum ALT (U/L)
Replicate	Naïve	PBS	LNP-Scr (0.1 mg/kg)	LNP-siTGFβRI
				0.1 mg/kg	1 mg/kg
1	87	112	74	48	74
2	68	271	197	42	80
3		139	176	84	65
Fig 5F	Serum AST (U/L)
Replicate	Naïve	PBS	LNP-Scr (0.1 mg/kg)	LNP-siTGFβRI
				0.1 mg/kg	1 mg/kg
1	266	550	365	373	379
2	152	554	343	485	400
3	118	379	1006	373	402
Fig 5G	Relative gene expression of αSMA
Replicate	Naïve	PBS	LNP-Scr (0.1 mg/kg)	LNP-siTGFβRI
				0.1 mg/kg	1 mg/kg
1	1.509	1.81769	0.86251	0.841312	0.889131
2	0.803893	1.8021	1.8742	0.423727	5.46444e-06
3	0.690807	2.47472	1.68438	0.86251	5.02692e-05
Fig 5G	Relative gene expression of Col1a1
Replicate	Naïve	PBS	LNP-Scr (0.1 mg/kg)	LNP-siTGFβRI
				0.1 mg/kg	1 mg/kg
1	0.830642	2.37449	1.5057	0.151264	0.187088
2	0.91373	2.57251	1.47723	0.824116	0.198605
3	1.2556	1.94401		0.093185	0.179922
Fig 5G	Relative gene expression of TgfbrI
Replicate	Naïve	PBS	LNP-Scr (0.1 mg/kg)	LNP-siTGFβRI
				0.1 mg/kg	1 mg/kg
1	1.4683	7.41188	3.38157	0.959589	0.309805
2	0.811137	11.1043	4.53015	1.46976	0.390088
3	0.739645	8.70221	8.88564	0.89017	0.420415
Fig 5H	Relative protein expression of αSMA
Replicate	Naïve	PBS	LNP-Scr (0.1 mg/kg)	LNP-siTGFβRI
				0.1 mg/kg	1 mg/kg
1	1.17923	6.0141	4.71911	2.37364	2.24179
2	1.08858	3.44187	3.50835	2.88433	1.97428
3	0.85301	3.87812	3.48717	1.81055	1.72021
Fig 5H	Relative protein expression of Collagen 1
Replicate	Naïve	PBS	LNP-Scr (0.1 mg/kg)	LNP-siTGFβRI
				0.1 mg/kg	1 mg/kg
1	1.01814	1.92673	1.80656	1.09985	0.624092
2	1.12232	2.0985	1.64288	1.22421	0.517013
3	0.859534	1.87395	1.71499	1.01951	0.882091

## Sheet: Fig 6A
Fig 6A	IFNg levels in serum (pg/mL)
Replicate	Naïve	PBS	LNP-Scr (0.1 mg/kg)	LNP-siTGFβRI
				0.1 mg/kg	1 mg/kg
1	251	1288	4153	5744	1681
2	0	948	279	3320	18966
3	0	776	2655.8	4002	13230
4	108	3992	1485.3	15827	2657
5	139	483	2813.2	9004	9390
Fig 6A	IL-1a levels in serum (pg/mL)
Replicate	Naïve	PBS	LNP-Scr (0.1 mg/kg)	LNP-siTGFβRI
				0.1 mg/kg	1 mg/kg
1	24	14	7	10	39
2	13	2	20	13	74
3	13	8	4	12	40
4	12	2	0	13	20
5	10	9	0	48	38
Fig 6A	IL-2 levels in serum (pg/mL)
Replicate	Naïve	PBS	LNP-Scr (0.1 mg/kg)	LNP-siTGFβRI
				0.1 mg/kg	1 mg/kg
1	25	50	80	26	12
2	9	29	12	16	10
3	17	28	28	6	6
4	4	38	4	4	10
5	4	108	8.4	31	7
Fig 6A	IL-6 levels in serum (pg/mL)
Replicate	Naïve	PBS	LNP-Scr (0.1 mg/kg)	LNP-siTGFβRI
				0.1 mg/kg	1 mg/kg
1	355	1038	1004	2634	3969
2	158	807	1851	2859	817
3	341	466	284	411	5916
4	205	521	1916.2	3472	9824
5	469	440	1308.6	6742	5743
Fig 6A	IL-12 levels in serum (pg/mL)
Replicate	Naïve	PBS	LNP-Scr (0.1 mg/kg)	LNP-siTGFβRI
				0.1 mg/kg	1 mg/kg
1	48	21	34	43	102
2	96	15	48	36	50
3	82	17	22	23	53
4	68	5	35	25	80
5	65	18	13.7	109	67
Fig 6A	TNFa levels in serum (pg/mL)
Replicate	Naïve	PBS	LNP-Scr (0.1 mg/kg)	LNP-siTGFβRI
				0.1 mg/kg	1 mg/kg
1	3	6	6	19	12
2	8	3	4	4	51
3	7	6	6	22	34
4	5	3	0	4	12
5	5	2	0	2	13
Fig 6A	GM-CSF levels in serum (pg/mL)
Replicate	Naïve	PBS	LNP-Scr (0.1 mg/kg)	LNP-siTGFβRI
				0.1 mg/kg	1 mg/kg
1	75	175	125	69	107
2	9	102	134	78	48
3	24	125	148	48	13
4	34	330	79.1	81	31
5	105	141	99.2	144	55
Fig 6A	IL-4 levels in serum (pg/mL)
Replicate	Naïve	PBS	LNP-Scr (0.1 mg/kg)	LNP-siTGFβRI
				0.1 mg/kg	1 mg/kg
1	11	662	378	96	10
2	6	241	11	5	8
3	8	25	3	6	0
4	5	150	10	6	9
5	4	166	5	4	7
Fig 6A	IL-5 levels in serum (pg/mL)
Replicate	Naïve	PBS	LNP-Scr (0.1 mg/kg)	LNP-siTGFβRI
				0.1 mg/kg	1 mg/kg
1	79	48841	27667	4130	20697
2	3391	59839	14353	3703	2826
3	473	68800	18280.5	23186	333
4	3345	9072	24427.3	960	54293
5	203	17053	57322.6	42651	32405
Fig 6A	IL-10 levels in serum (pg/mL)
Replicate	Naïve	PBS	LNP-Scr (0.1 mg/kg)	LNP-siTGFβRI
				0.1 mg/kg	1 mg/kg
1	4	16	83	34	7
2	11	40	5	5	9
3	9	55	5	2	7
4	7	108	7	1	0
5	2	24	4	2	15
Fig 6A	IL-13 levels in serum (pg/mL)
Replicate	Naïve	PBS	LNP-Scr (0.1 mg/kg)	LNP-siTGFβRI
				0.1 mg/kg	1 mg/kg
1	571	77246	2875	3176	90430
2	244	212410	48720	1535	27192
3	95	159338	241680	703	27547
4	18915	122775	30827.2	7308	6809
5	2832	74388	12778.6	43773	44544
Fig 6A	KC (CXCL1) levels in serum (pg/mL)
Replicate	Naïve	PBS	LNP-Scr (0.1 mg/kg)	LNP-siTGFβRI
				0.1 mg/kg	1 mg/kg
1	469	1216	301	410	814
2	298	4549	686	156	260
3	65	1371	3148	306	487
4	78	1688	628.7	659	348
5	54	2056	298.8	124	686
Fig 6A	RANTES (CCL5) levels in serum (pg/mL)
Replicate	Naïve	PBS	LNP-Scr (0.1 mg/kg)	LNP-siTGFβRI
				0.1 mg/kg	1 mg/kg
1	49	487	743	1805	1693
2	77	557	102	2139	9989
3	382	1583	1208.7	4032	7949
4	171	255	398.2	8491	1049
5	65	739	2821.3	6230	3192
Fig 6A	VEGF levels in serum (pg/mL)
Replicate	Naïve	PBS	LNP-Scr (0.1 mg/kg)	LNP-siTGFβRI
				0.1 mg/kg	1 mg/kg
1	75	109	94	177	88
2	102	156	60	47	110
3	37	156	72	208	55
4	78	282	173	120	137
5	54	128	57.1	84	124
Fig 6A	IL-17 levels in serum (pg/mL)
Replicate	Naïve	PBS	LNP-Scr (0.1 mg/kg)	LNP-siTGFβRI
				0.1 mg/kg	1 mg/kg
1	5	190	136	145	76
2	50	95	110	0	40
3	3	141	54	111	3
4	4	28	93.9	6	96
5	5	81	116.9	145	150

## Sheet: Fig 6B
Fig 6B	Cell frequency (% of cell type)
Group	Cell type
	B cells	T cells	NK cells	NKT cells	DCs	Monocytes
Naive	22.32	54.4	19.69	1.46	0.6	1.53
PBS	9.99	38.26	50.58	0.37	0.81	0
LNP-siTGFβRI (0.1 mg/kg)	15.62	64.56	17.23	0.34	1.44	0.81
LNP-siTGFβRI (1 mg/kg)	37.34	48.57	11.81	1	0.75	0.53

## Sheet: Fig 6C
Fig 6C	Cell frequency (%)
Cell type	Group
	Naive				PBS				LNP-siTGFbRI (0.1 mg/kg)			LNP-siTGFbRI (1 mg/kg)
B cells	25.2	26.3	24.8	19.7	13.9	7	11.5	7.6	16.8	6.6	23.4	34.2	49.7	28.1
Total T cells	55.5	49.5	53.1	54.7	35.2	29.2	53.7	35	60.1	75.8	57.8	54.3	40.3	51
Th	41.4	37.1	39.2	27.4	17.8	15.1	37.8	21.7	49.3	58.6	44.5	39.5	33	42.3
Memory (CD62L-MHC Class II-) Th	24.1	28.2	10	0	14.1	12.4	31.4	13.8	49.3	58.6	44.5	39.5	33	42.3
Active (MHC Class II+) Th	0	0	0	0	3.4	2.3	5.2	7.7	0	0	0	0	0	0
Active (CD44+) Th	0.4	0.2	0.5	2.1	11.1	4.9	11.1	9	0.8	1.3	0	1.4	0	0.8
Naive (CD62L+) Th	17.3	8.8	29.2	27.4	0	0	0	0	0	0	0	0	0	0
Th1	9.2	3.8	3.1	9.6	6.1	4.9	8.6	4.9	32.7	24	12.5	8.5	21.3	15.8
Th2	2.7	3.3	3.3	2.1	8.6	6.1	18.9	8.2	0	0	0	1.4	0	1.7
Th17	0	0	0	0	0.6	0	3.4	1.2	0.8	2	1.8	2.8	1.9	0.8
Th22	0	0	0	0	0.6	0	0	0.4	0	0	0	0	0	0
Tfh	20.5	18.9	23.8	2.7	2.5	2.3	6	2.9	21.2	12	16	9.9	13.6	13.3
Regulatory Th	0.3	0.2	0.7	0	0	0	0.6	0.2	3.7	2.9	2.8	2.1	1.6	2
Tc	14.1	12.4	13.9	27.4	17.4	14.1	15.9	13.3	10.8	17.2	13.3	14.8	7.4	8.7
Memory (CD62L-MHC Class II-) Tc	0	0	0	0	2.9	0.8	0.1	0.7	0	0.2	0	0	0	0
Active Tc	0	0	0	0	6.4	11.6	0.6	3.1	0	0.2	0	0	0	0
Active (CD44+) Tc	1.5	0	0	0.4	0	0	0	0	0	0.2	0	0	0.1	0
Naive (CD62L+) Tc	2.8	0.8	5.3	23.7	2.9	1.4	13.5	7.3	0	0.2	0	0	0	0
Tc1	1.5	2	1.4	1.3	17.4	10.5	0	10.6	1.2	2.2	0.8	0.5	2.3	1.8
Tc2	1.2	2.5	2.9	1.3	0	0	0	0	0.1	0.4	0.3	0.1	0.1	0.4
Tc17	10.8	7.9	6.1	23.6	0	0	0	0	5.2	9.6	5.4	3.2	2.9	4
Tc22	0	0	0	0	0	0	0	0	0	0	0	0	0	0
Tfc	0.7	1.1	0.5	24	0	3.5	0	2.7	0.2	0.7	0.3	0.5	0.5	1.1
Regulatory Tc	0	0	0	3.6	0.5	2.8	0	0.4	0	0	0	0	0	0
Total NK	16.9	20.7	18.4	19.7	48.9	63.8	32.2	57.4	20.1	13.7	17.9	8.9	7.7	18.8
CD56b NK	0	0	0	0	0	0	0.6	0	0	0	0	0	0.3	0
CD56d NK	0	0.2	0	0	10.9	22.3	8.2	20.3	0.2	0.8	0	0.6	0.3	2
CD56b	0	0.8	2.8	0	0	0	0	0	0	0	0	0	0	0
CD56d	16.9	19.3	15.5	14.3	38	41.4	23.4	37.1	20.1	13.7	17.9	8.9	7.4	18.8
Total NKT	0.6	2.9	2.6	0	0.9	0	0.6	0	0.2	0.8	0	0.6	0.3	2
Total DC	0.6	0	0.2	2	1.1	0	2.1	0	2	1.9	0.5	1.3	1	0
Total Monocyte	1.1	0.6	1	4	0	0	0	0	0.7	1.2	0.5	0.6	1	0

## Sheet: Fig 6D
Fig 6D	Proportion of Th1 cells (%)
Replicate	Naïve	PBS	LNP-siTGFβRI
			0.1 mg/kg	1 mg/kg
1	9.2	6.1	32.7	8.5
2	3.8	4.9	24	21.3
3	3.1	8.6	12.5	15.8
4	9.6	4.9
Fig 6D	Proportion of Th2 cells (%)
Replicate	Naïve	PBS	LNP-siTGFβRI
			0.1 mg/kg	1 mg/kg
1	2.7	8.6	0	1.4
2	3.3	6.1	0	0
3	3.3	18.9	0	1.7
4	2.1	8.2
Fig 6D	Proportion of CD56d cells (%)
Replicate	Naïve	PBS	LNP-siTGFβRI
			0.1 mg/kg	1 mg/kg
1	16.9	38	20.1	8.9
2	19.3	41.4	13.7	7.4
3	15.5	23.4	17.9	18.8
4	14.3	37.1
